# Supplementary material for: Preparation and Characterization of an Injectable and Photo-Responsive Chitosan Methacrylate/Graphene Oxide Hydrogel: Potential Applications in Bone Tissue Adhesion and Repair
Source: Polymers (Basel). 2021 Dec 30;14(1):126. doi: 10.3390/polym14010126 (PMC8747203; doi:10.3390/polym14010126)
Supplement: Supplementary file 1 [file polymers-14-00126-s001.zip]

Archive with 1 entries (1 files):
- polymers-1509769-supplementary.pdf
